# Supplementary material for: Kinetics of Drug Molecule Interactions with a Newly Developed Nano-Gold-Modified Spike Protein Electrochemical Receptor Sensor
Source: Biosensors (Basel). 2022 Oct 17;12(10):888. doi: 10.3390/bios12100888 (PMC9599096; doi:10.3390/bios12100888)
Supplement: Supplementary file 1 [file biosensors-12-00888-s001.zip]

Archive with 1 entries (1 files):
- biosensors-1948378-supplementary-done.pdf
